# Supplementary material for: GMP Synthetase: Allostery, Structure, and Function
Source: Biomolecules. 2023 Sep 12;13(9):1379. doi: 10.3390/biom13091379 (PMC10526850; doi:10.3390/biom13091379)
Supplement: Supplementary file 1 [file biomolecules-13-01379-s001.zip]

Archive with 1 entries (1 files):
- biomolecules-2533156-supplementary.pdf
